# Supplementary material for: A new species of Rhaptopetalum (Lecythidaceae) from south-western Gabon
Source: PhytoKeys. 2019 Jul 23;128:39–46. doi: 10.3897/phytokeys.128.34640 (PMC6667394; doi:10.3897/phytokeys.128.34640)
Supplement: XML Treatment for Rhaptopetalum rabiense [file phytokeys.128.34640-treatment1.xml]

<!DOCTYPE tp:taxon-treatment
  PUBLIC "-//TaxonX//DTD Taxonomic Treatment Publishing DTD v0 20100105//EN" "tax-treatment-NSO.dtd">
<tp:taxon-treatment xmlns:tp="http://www.plazi.org/taxpub"><tp:treatment-meta><kwd-group><label>Taxon classification</label><kwd><named-content xmlns:xlink="http://www.w3.org/1999/xlink" content-type="kingdom">Plantae</named-content></kwd><kwd><named-content xmlns:xlink="http://www.w3.org/1999/xlink" content-type="order">Ericales</named-content></kwd><kwd><named-content xmlns:xlink="http://www.w3.org/1999/xlink" content-type="family">Lecythidaceae</named-content></kwd></kwd-group><mixed-citation publication-type="journal"><person-group><name><surname>Kenfack</surname><given-names>David</given-names></name><name><surname>Nguema</surname><given-names>Diosdado Ekomo</given-names></name></person-group><article-title>A new species of <italic><tp:taxon-name><tp:taxon-name-part taxon-name-part-type="genus" reg="Rhaptopetalum">Rhaptopetalum</tp:taxon-name-part></tp:taxon-name></italic> (<tp:taxon-name><tp:taxon-name-part taxon-name-part-type="family">Lecythidaceae</tp:taxon-name-part></tp:taxon-name>) from south-western Gabon</article-title><source>PhytoKeys</source><day>23</day><month>7</month><year>2019</year><volume>128</volume><fpage>39</fpage><lpage>46</lpage><pub-id pub-id-type="doi">10.3897/phytokeys.128.34640</pub-id></mixed-citation></tp:treatment-meta><tp:nomenclature><tp:taxon-name>
              <object-id xmlns:xlink="http://www.w3.org/1999/xlink" content-type="arpha" xlink:type="simple">a035ecfa-4262-5f5e-8897-7ef9784033ae</object-id>
              <tp:taxon-name-part taxon-name-part-type="genus" reg="Rhaptopetalum">Rhaptopetalum</tp:taxon-name-part>
              <tp:taxon-name-part taxon-name-part-type="species" reg="rabiense">rabiense</tp:taxon-name-part>
              <object-id xmlns:xlink="http://www.w3.org/1999/xlink" content-type="ipni" xlink:type="simple">urn:lsid:ipni.org:names:77200426-1</object-id>
            </tp:taxon-name><tp:taxon-authority>Kenfack &amp; Nguema</tp:taxon-authority><tp:taxon-status xmlns:xlink="http://www.w3.org/1999/xlink" xlink:type="simple">sp. nov.</tp:taxon-status><xref ref-type="fig" rid="F1">Figs 1</xref><xref ref-type="fig" rid="F2">, 2</xref></tp:nomenclature><tp:treatment-sec sec-type="material" id="SECID0EEDAE"><title>Type.</title><p>GABON. Ogooué Maritime, 25-ha Rabi Forest plot, <named-content xmlns:xlink="http://www.w3.org/1999/xlink" content-type="dwc:verbatimCoordinates" xlink:type="simple"><named-content content-type="geo-json" specific-use="{&#34;type&#34;:&#34;Point&#34;,&#34;coordinates&#34;:[9.880739,-1.927103]}" id="NCID0ENDAE" xlink:type="simple">1°55'37.57"S, 9°52'50.66"E</named-content></named-content>, 23 m alt., 27 Aug 2014 (fl), <italic>Nguema et al. 2825a</italic> (holotype: LBV, isotypes: BR, MO, US, K, P)</p></tp:treatment-sec><tp:treatment-sec sec-type="diagnosis" id="SECID0EUDAE"><title>Diagnosis.</title><p><italic><tp:taxon-name><tp:taxon-name-part taxon-name-part-type="genus" reg="Rhaptopetalum">Rhaptopetalum</tp:taxon-name-part><tp:taxon-name-part taxon-name-part-type="species" reg="rabiense">rabiense</tp:taxon-name-part></tp:taxon-name></italic> is similar to <italic><tp:taxon-name><tp:taxon-name-part taxon-name-part-type="genus" reg="Rhaptopetalum">R.</tp:taxon-name-part><tp:taxon-name-part taxon-name-part-type="species" reg="belingense">belingense</tp:taxon-name-part></tp:taxon-name></italic> by its dome-shaped ovary, its entire calyx margin, its apex placentation and smooth fruits, but differs by its pubescent (vs. glabrous) young branches, its longer pedicel (5–7 mm vs. 3 mm) articulated 1 mm below the calyx (vs. articulated directly below the calyx), and its uni-ovulated loci (vs. multi-ovulated) (Table <xref ref-type="table" rid="T1">1</xref>).</p></tp:treatment-sec><tp:treatment-sec sec-type="description" id="SECID0EUEAE"><title>Description.</title><p><italic>Tree</italic> 4–6 m tall, bole cylindrical, to 20 cm diameter at 1.3 m aboveground; bark pale brown, slash fibrous, pink in the outer part, yellowish in the inner part; young branches slender, rusty brown, densely puberulous, conspicuously lenticellate. <italic>Leaves</italic> distichous; petiole 2–4(6) × 2 mm, densely puberulous; lamina obovate to elliptic, coriaceous, abundantly punctate, 8–18(21) × (2.5)5–9 cm, acuminate to broadly acute at apex, slightly unequal and rounded at base; margin entire; midrib conspicuous and flattened above, prominent and minutely puberulous beneath; secondary veins 8–11 pairs, plane above, prominent beneath, arching and joined towards the margin of the lamina. <italic>Inflorescence</italic> ramiflorous, axillary and supra-axillary, fasciculate, with 1–8 flowers. <italic>Bracts</italic> ovate, about 1 mm long. <italic>Flower bud</italic> ovoid to globose-oblong, rounded at apex, (2.5)3–4 mm long, pink to red directly above the calyx rim, light pink to whitish towards the apex. Pedicel in flower buds (2.5)3–5 mm, but generally 5–7 mm long in opened flowers, yellow-green, minutely puberulous to glabrescent, articulate directly beneath calyx. Calyx cupuliform, yellow-green, glabrescent to pu<!--PageBreak --><!--PageBreak -->berulous, the margin entire, 2–2.5 mm in diameter on the rim, receptacle about 1 mm long. Pseudocorolla fleshy, splitting into (3)4 lobes 2.5–4 mm long oblong to ovate lobes. <italic>Stamens</italic> 35(37), the filament light pink to whitish, about 0.3 mm, the poricidal anthers bright yellow, slightly arched towards the centre of the flower, 2–2.5 mm long; <!--PageBreak -->ovary superior, globose, about 1 mm high and 1.5 mm diameter, 3–4-locular, each locule with 1 or 2 axile pendulous ovules. Style 3–4.5 mm long. <italic>Fruit</italic> a globose capsule, green, smooth, 15–20 mm diam., fruiting pedicel 5–7 mm long, seeds 8–12 × 5–8 mm.</p><fig id="F1" position="float" orientation="portrait"><object-id xmlns:xlink="http://www.w3.org/1999/xlink" content-type="doi" xlink:type="simple">10.3897/phytokeys.128.34640.figure1</object-id><object-id xmlns:xlink="http://www.w3.org/1999/xlink" content-type="arpha" xlink:type="simple">09b5f486-1b6c-5288-a75b-353bd32679e5</object-id><label>Figure 1.</label><caption><p><italic><tp:taxon-name><tp:taxon-name-part taxon-name-part-type="genus" reg="Rhaptopetalum">Rhaptopetalum</tp:taxon-name-part><tp:taxon-name-part taxon-name-part-type="species" reg="rabiense">rabiense</tp:taxon-name-part></tp:taxon-name></italic><bold>A</bold> flowering twig <bold>B</bold> close-up of the lower surface showing the indumentum and the punctate lamina <bold>C</bold> detail of inflorescence and stem showing lenticels <bold>D</bold> flower bud <bold>E</bold> opened flower <bold>F</bold> flower with pseudocorolla and stamens removed showing superior ovary <bold>G</bold> longitudinal section of <bold>F</bold> showing pendulous ovules <bold>H</bold> fruiting branch.</p></caption><graphic xmlns:xlink="http://www.w3.org/1999/xlink" xlink:href="phytokeys-128-039-g001.jpg" position="float" orientation="portrait" xlink:type="simple" id="oo_319479.jpg"><uri content-type="original_file" xlink:type="simple">https://binary.pensoft.net/fig/319479</uri></graphic></fig><fig id="F2" position="float" orientation="portrait"><object-id xmlns:xlink="http://www.w3.org/1999/xlink" content-type="doi" xlink:type="simple">10.3897/phytokeys.128.34640.figure2</object-id><object-id xmlns:xlink="http://www.w3.org/1999/xlink" content-type="arpha" xlink:type="simple">f852525e-3e0b-53be-96bd-b316bf46bebe</object-id><label>Figure 2.</label><caption><p><italic><tp:taxon-name><tp:taxon-name-part taxon-name-part-type="genus" reg="Rhaptopetalum">Rhaptopetalum</tp:taxon-name-part><tp:taxon-name-part taxon-name-part-type="species" reg="rabiense">rabiense</tp:taxon-name-part></tp:taxon-name></italic><bold>A</bold> flowering branch <bold>B</bold> lateral view of the flower <bold>C</bold> flower view from above showing the poricidal anthers and the gynoecium <bold>D</bold> fruiting branch. Photographs by Diosdado Nguema.</p></caption><graphic xmlns:xlink="http://www.w3.org/1999/xlink" xlink:href="phytokeys-128-039-g002.jpg" position="float" orientation="portrait" xlink:type="simple" id="oo_319480.jpg"><uri content-type="original_file" xlink:type="simple">https://binary.pensoft.net/fig/319480</uri></graphic></fig></tp:treatment-sec><tp:treatment-sec sec-type="phenology" id="SECID0EXHAE"><title>Phenology.</title><p>Flowering August–October, Fruiting September–December.</p></tp:treatment-sec><tp:treatment-sec sec-type="distribution" id="SECID0E3HAE"><title>Geographic distribution.</title><p><italic><tp:taxon-name><tp:taxon-name-part taxon-name-part-type="genus" reg="Rhaptopetalum">Rhaptopetalum</tp:taxon-name-part><tp:taxon-name-part taxon-name-part-type="species" reg="rabiense">rabiense</tp:taxon-name-part></tp:taxon-name></italic> is only known from the type locality, the Rabi forest (Figure <xref ref-type="fig" rid="F3">3</xref>).</p><fig id="F3" position="float" orientation="portrait"><object-id xmlns:xlink="http://www.w3.org/1999/xlink" content-type="doi" xlink:type="simple">10.3897/phytokeys.128.34640.figure3</object-id><object-id xmlns:xlink="http://www.w3.org/1999/xlink" content-type="arpha" xlink:type="simple">2a30a639-772c-537e-a7bc-c85c82b3dee7</object-id><label>Figure 3.</label><caption><p>Type locations of <italic><tp:taxon-name><tp:taxon-name-part taxon-name-part-type="genus" reg="Rhaptopetalum">Rhaptopetalum</tp:taxon-name-part><tp:taxon-name-part taxon-name-part-type="species" reg="rabiense">rabiense</tp:taxon-name-part></tp:taxon-name></italic> and the closely related species <italic><tp:taxon-name><tp:taxon-name-part taxon-name-part-type="genus" reg="Rhaptopetalum">R.</tp:taxon-name-part><tp:taxon-name-part taxon-name-part-type="species" reg="belingense">belingense</tp:taxon-name-part></tp:taxon-name></italic> in Gabon.</p></caption><graphic xmlns:xlink="http://www.w3.org/1999/xlink" xlink:href="phytokeys-128-039-g003.jpg" position="float" orientation="portrait" xlink:type="simple" id="oo_319481.jpg"><uri content-type="original_file" xlink:type="simple">https://binary.pensoft.net/fig/319481</uri></graphic></fig></tp:treatment-sec><tp:treatment-sec sec-type="habitat" id="SECID0EUJAE"><title>Habitat.</title><p><italic><tp:taxon-name><tp:taxon-name-part taxon-name-part-type="genus" reg="Rhaptopetalum">Rhaptopetalum</tp:taxon-name-part><tp:taxon-name-part taxon-name-part-type="species" reg="rabiense">rabiense</tp:taxon-name-part></tp:taxon-name></italic> grows in old growth forest, on both terra firme dry and wet depressions, with elevation 20–50 m.</p></tp:treatment-sec><tp:treatment-sec sec-type="material" id="SECID0EFKAE"><title>Additional specimens examined.</title><p>GABON. Ogooué Maritime: Rabi, 25-ha permanent plot, 24 m elev., <named-content xmlns:xlink="http://www.w3.org/1999/xlink" content-type="dwc:verbatimCoordinates" xlink:type="simple"><named-content content-type="geo-json" specific-use="{&#34;type&#34;:&#34;Point&#34;,&#34;coordinates&#34;:[9.880072,-1.924472]}" id="NCID0EOKAE" xlink:type="simple">1°55'28.1"S, 9°52'48.26"E</named-content></named-content>, 21 August 2013 (st), <italic>Nguema et al. 1743</italic>; Rabi, 25-ha permanent plot, 50 m elev., <named-content xmlns:xlink="http://www.w3.org/1999/xlink" content-type="dwc:verbatimCoordinates" xlink:type="simple"><named-content content-type="geo-json" specific-use="{&#34;type&#34;:&#34;Point&#34;,&#34;coordinates&#34;:[9.878211,-1.914267]}" id="NCID0EYKAE" xlink:type="simple">1°54'51.36"S, 9°52'41.56"E</named-content></named-content>, 28 October 2013 (st), <italic>Nguema et al</italic>. 1922; Rabi, 25-ha permanent plot, 50 m elev., <named-content xmlns:xlink="http://www.w3.org/1999/xlink" content-type="dwc:verbatimCoordinates" xlink:type="simple"><named-content content-type="geo-json" specific-use="{&#34;type&#34;:&#34;Point&#34;,&#34;coordinates&#34;:[9.878211,-1.924192]}" id="NCID0ECLAE" xlink:type="simple">1°55'27.09"S, 9°52'41.56"E</named-content></named-content>, 5 November 2013 (st), <italic>Nguema et al. 2057</italic>; Rabi, 25-ha permanent plot, 32 m elev., <named-content xmlns:xlink="http://www.w3.org/1999/xlink" content-type="dwc:verbatimCoordinates" xlink:type="simple"><named-content content-type="geo-json" specific-use="{&#34;type&#34;:&#34;Point&#34;,&#34;coordinates&#34;:[9.880739,-1.927103]}" id="NCID0EMLAE" xlink:type="simple">1°55'37.57"S, 9°52'50.66"E</named-content></named-content>, 2 September 2014 <!--PageBreak -->(fl), <italic>Nguema et al. 2825B</italic>; Rabi, 25-ha permanent plot, 32 m elev., <named-content xmlns:xlink="http://www.w3.org/1999/xlink" content-type="dwc:verbatimCoordinates" xlink:type="simple"><named-content content-type="geo-json" specific-use="{&#34;type&#34;:&#34;Point&#34;,&#34;coordinates&#34;:[9.880739,-1.927103]}" id="NCID0EYLAE" xlink:type="simple">1°55'37.57"S, 9°52'50.66"E</named-content></named-content>, 2 September 2014 (fr), <italic>Nguema et al. 2825C</italic>; Rabi, 25-ha permanent plot, 32 m elev., <named-content xmlns:xlink="http://www.w3.org/1999/xlink" content-type="dwc:verbatimCoordinates" xlink:type="simple"><named-content content-type="geo-json" specific-use="{&#34;type&#34;:&#34;Point&#34;,&#34;coordinates&#34;:[9.878383,-1.925061]}" id="NCID0ECMAE" xlink:type="simple">1°55'30.22"S, 9°52'42.18"E</named-content></named-content>, 23 September 2014 (fl), <italic>Nguema et al. 2832</italic>; Rabi, 25-ha permanent plot, 32 m elev., <named-content xmlns:xlink="http://www.w3.org/1999/xlink" content-type="dwc:verbatimCoordinates" xlink:type="simple"><named-content content-type="geo-json" specific-use="{&#34;type&#34;:&#34;Point&#34;,&#34;coordinates&#34;:[9.878275,-1.925097]}" id="NCID0EMMAE" xlink:type="simple">1°55'30.35"S, 9°52'41.79"E</named-content></named-content>, 2 October 2014 (fl), <italic>Nguema et al. 2833</italic>; Rabi, 25-ha permanent plot, 61 m elev., <named-content xmlns:xlink="http://www.w3.org/1999/xlink" content-type="dwc:verbatimCoordinates" xlink:type="simple"><named-content content-type="geo-json" specific-use="{&#34;type&#34;:&#34;Point&#34;,&#34;coordinates&#34;:[9.879614,-1.926789]}" id="NCID0EWMAE" xlink:type="simple">1°55'36.44"S, 9°52'46.61"E</named-content></named-content>, 2 December 2014 (fr), <italic>Nguema et al. 2926</italic>.</p></tp:treatment-sec><tp:treatment-sec sec-type="Preliminary conservation status" id="SECID0E4MAE"><title>Preliminary conservation status.</title><p>The conservation status of <italic><tp:taxon-name><tp:taxon-name-part taxon-name-part-type="genus" reg="Rhaptopetalum">Rhaptopetalum</tp:taxon-name-part><tp:taxon-name-part taxon-name-part-type="species" reg="rabiense">rabiense</tp:taxon-name-part></tp:taxon-name></italic> was evaluated using the IUCN Red List Categories and Criteria Version3.1 (<xref ref-type="bibr" rid="B4">IUCN 2012</xref>). The extent of occurrence (<abbrev xmlns:xlink="http://www.w3.org/1999/xlink" xlink:title="extent of occurrence" id="ABBRID0ESNAE" xlink:type="simple">EOO</abbrev>) and the area of occupancy (<abbrev xmlns:xlink="http://www.w3.org/1999/xlink" xlink:title="area of occupancy" id="ABBRID0EWNAE" xlink:type="simple">AOO</abbrev>), estimated using the web Geospatial Conservation Assessment Tool or GeoCAT (<xref ref-type="bibr" rid="B2">Bachman et al. 2011</xref>) and the auto-value cell size length of 2 km, were 0.214 km<sup>2</sup> and 8.00 km<sup>2</sup>, respectively. These two values meet the criteria B1 (<abbrev xmlns:xlink="http://www.w3.org/1999/xlink" xlink:title="extent of occurrence" id="ABBRID0ECOAE" xlink:type="simple">EOO</abbrev> &lt; 100 km<sup>2</sup>) and B2 (<abbrev xmlns:xlink="http://www.w3.org/1999/xlink" xlink:title="area of occupancy" id="ABBRID0EIOAE" xlink:type="simple">AOO</abbrev> &lt; 10 km<sup>2</sup>) for Critically Endangered, following the IUCN Red List Categories and Criteria Version 3.1 (<xref ref-type="bibr" rid="B4">IUCN 2012</xref>). The species is not under legal protection. The type locality is an oil and gas production field and, at the same time, a logging concession. These activities are likely to result in its population reduction and/or in a fragmentation of its range. <italic><tp:taxon-name><tp:taxon-name-part taxon-name-part-type="genus" reg="Rhaptopetalum">R.</tp:taxon-name-part><tp:taxon-name-part taxon-name-part-type="species" reg="rabiense">rabiense</tp:taxon-name-part></tp:taxon-name></italic> in the studied plot has 299 individuals with dbh ≥ 1cm (12 individuals per hectare) and seems to be regenerating, based on diameter size class distribution. It is known only from its type locality and has not been recorded in the adjacent national parks of Loango National Park on the west and Moukalaba Doudou National Park on the east. We therefore assess <italic><tp:taxon-name><tp:taxon-name-part taxon-name-part-type="genus" reg="Rhaptopetalum">R.</tp:taxon-name-part><tp:taxon-name-part taxon-name-part-type="species" reg="rabiense">rabiense</tp:taxon-name-part></tp:taxon-name></italic> with the preliminary IUCN Red List status of Critically Endangered CR B12ab(iii).</p></tp:treatment-sec><tp:treatment-sec><!--Section generated to contain objects referenced in tp:taxon-treatment.--><table-wrap id="T1" position="float" orientation="portrait"><label>Table 1.</label><caption><p>Comparison of discriminant characters amongst <italic><tp:taxon-name><tp:taxon-name-part taxon-name-part-type="genus" reg="Rhaptopetalum">Rhaptopetalum</tp:taxon-name-part><tp:taxon-name-part taxon-name-part-type="species" reg="rabiense">rabiense</tp:taxon-name-part></tp:taxon-name></italic>, <italic><tp:taxon-name><tp:taxon-name-part taxon-name-part-type="genus" reg="Rhaptopetalum">R.</tp:taxon-name-part><tp:taxon-name-part taxon-name-part-type="species" reg="evrardii">evrardii</tp:taxon-name-part></tp:taxon-name></italic> and <italic><tp:taxon-name><tp:taxon-name-part taxon-name-part-type="genus" reg="Rhaptopetalum">R.</tp:taxon-name-part><tp:taxon-name-part taxon-name-part-type="species" reg="belingense">belingense</tp:taxon-name-part></tp:taxon-name></italic>.</p></caption><table id="TID0ELJAE" rules="all"><tbody><tr><td rowspan="1" colspan="1"/><td rowspan="1" colspan="1">
                <bold><italic><tp:taxon-name>
                      <tp:taxon-name-part taxon-name-part-type="genus" reg="Rhaptopetalum">R.</tp:taxon-name-part>
                      <tp:taxon-name-part taxon-name-part-type="species" reg="rabiense">rabiense</tp:taxon-name-part>
                    </tp:taxon-name></italic></bold>
              </td><td rowspan="1" colspan="1">
                <bold><italic><tp:taxon-name>
                      <tp:taxon-name-part taxon-name-part-type="genus" reg="Rhaptopetalum">R.</tp:taxon-name-part>
                      <tp:taxon-name-part taxon-name-part-type="species" reg="evrardii">evrardii</tp:taxon-name-part>
                    </tp:taxon-name></italic></bold>
              </td><td rowspan="1" colspan="1">
                <bold><italic><tp:taxon-name>
                      <tp:taxon-name-part taxon-name-part-type="genus" reg="Rhaptopetalum">R.</tp:taxon-name-part>
                      <tp:taxon-name-part taxon-name-part-type="species" reg="belingense">belingense</tp:taxon-name-part>
                    </tp:taxon-name></italic></bold>
              </td></tr><tr><td rowspan="1" colspan="1">Indumentum of young branches</td><td rowspan="1" colspan="1">Puberulous</td><td rowspan="1" colspan="1">Puberulous</td><td rowspan="1" colspan="1">Glabrous</td></tr><tr><td rowspan="1" colspan="1">Shape of young branches</td><td rowspan="1" colspan="1">Not angular</td><td rowspan="1" colspan="1">Angular</td><td rowspan="1" colspan="1">Not angular</td></tr><tr><td rowspan="1" colspan="1">Lamina length (cm)</td><td rowspan="1" colspan="1">7–20</td><td rowspan="1" colspan="1">18–28</td><td rowspan="1" colspan="1">15–18</td></tr><tr><td rowspan="1" colspan="1">Lamina width (cm)</td><td rowspan="1" colspan="1">3–9</td><td rowspan="1" colspan="1">8–12</td><td rowspan="1" colspan="1">8–10</td></tr><tr><td rowspan="1" colspan="1">Pedicel length (mm)</td><td rowspan="1" colspan="1">5–7</td><td rowspan="1" colspan="1">4–5</td><td rowspan="1" colspan="1">3</td></tr><tr><td rowspan="1" colspan="1">Pedicel articulation</td><td rowspan="1" colspan="1">1 mm below the calyx</td><td rowspan="1" colspan="1">about 1 mm below the calyx</td><td rowspan="1" colspan="1">Directly below the calyx</td></tr><tr><td rowspan="1" colspan="1">Calyx margin</td><td rowspan="1" colspan="1">Entire</td><td rowspan="1" colspan="1">6–10 lobed</td><td rowspan="1" colspan="1">Entire</td></tr><tr><td rowspan="1" colspan="1">Calyx shape</td><td rowspan="1" colspan="1">Cupuliform</td><td rowspan="1" colspan="1">Cupuliform</td><td rowspan="1" colspan="1">Flattened patelliform</td></tr><tr><td rowspan="1" colspan="1">Pseudocorolla length (mm)</td><td rowspan="1" colspan="1">3–5</td><td rowspan="1" colspan="1">7–8</td><td rowspan="1" colspan="1">8</td></tr><tr><td rowspan="1" colspan="1">Number of ovules per locule</td><td rowspan="1" colspan="1">1</td><td rowspan="1" colspan="1">2 or 3</td><td rowspan="1" colspan="1">Many</td></tr><tr><td rowspan="1" colspan="1">Fruit surface</td><td rowspan="1" colspan="1">Smooth</td><td rowspan="1" colspan="1">Ridged</td><td rowspan="1" colspan="1">Smooth</td></tr><tr><td rowspan="1" colspan="1">Fruit diameter (mm)</td><td rowspan="1" colspan="1">15–20</td><td rowspan="1" colspan="1">10–12</td><td rowspan="1" colspan="1">15</td></tr></tbody></table></table-wrap></tp:treatment-sec><ref-list><ref id="B4"><mixed-citation xmlns:xlink="http://www.w3.org/1999/xlink" xlink:type="simple"><institution xlink:type="simple">IUCN</institution> (<year>2012</year>) IUCN Red List Categories and Criteria: Version 3.1 (2<sup>nd</sup> edn). IUCN Gland and Cambridge.</mixed-citation></ref><ref id="B2"><mixed-citation xmlns:xlink="http://www.w3.org/1999/xlink" xlink:type="simple"><person-group><name name-style="western"><surname>Bachman</surname><given-names>S</given-names></name><name name-style="western"><surname>Moat</surname><given-names>J</given-names></name><name name-style="western"><surname>Hill</surname><given-names>AW</given-names></name><name name-style="western"><surname>de Torre</surname><given-names>J</given-names></name><name name-style="western"><surname>Scott</surname><given-names>B</given-names></name></person-group> (<year>2011</year>) <article-title>Supporting Red List threat assessments with GeoCAT: Geospatial conservation assessment tool.</article-title><source>ZooKeys</source><volume>150</volume>: <fpage>117</fpage>–<lpage>126</lpage>. <ext-link xlink:type="simple" ext-link-type="doi" xlink:href="10.3897/zookeys.150.2109">https://doi.org/10.3897/zookeys.150.2109</ext-link></mixed-citation></ref></ref-list></tp:taxon-treatment>
